# Supplementary material for: Cell-Based Manufacturing Technology Increases Antigenic Match of Influenza Vaccine and Results in Improved Effectiveness
Source: Vaccines (Basel). 2022 Dec 26;11(1):52. doi: 10.3390/vaccines11010052 (PMC9861528; doi:10.3390/vaccines11010052)
Supplement: Supplementary file 1 [file vaccines-11-00052-s001.zip]

Archive with 1 entries (1 files):
- vaccines-2106959-supplementary.pdf
